# Supplementary material for: A viral movement protein mediates host volatile biosynthesis to co-attract vectors and non-vectors and enhances viral infection
Source: Front Plant Sci. 2025 May 16;16:1551362. doi: 10.3389/fpls.2025.1551362 (PMC12122504; doi:10.3389/fpls.2025.1551362)
Supplement: Supplementary file 1 [file DataSheet1.zip › Data Sheet 2 (1)/Table S1.xlsx]

## Sheet: wt_PeVYV-P4
Alignment ID
