# Supplementary material for: A viral movement protein mediates host volatile biosynthesis to co-attract vectors and non-vectors and enhances viral infection
Source: Front Plant Sci. 2025 May 16;16:1551362. doi: 10.3389/fpls.2025.1551362 (PMC12122504; doi:10.3389/fpls.2025.1551362)
Supplement: Supplementary file 1 [file DataSheet1.zip › Data Sheet 2 (1)/Table S3.xlsx]

## Sheet: Sheet1
Name	Primers (5'-3')	Purpose
PeVYV/P4 F	ATGGAAATGGTGGATCACGTAAC	RT-PCR of the complete P4 gene sequence
PeVYV/P4 R	CTACCCCGTTAATCTGCGAAGC
Actin-F	AGGCTGTTCTTTCCCTCTATGC	qRT-PCR of Actin
Actin-R	CAACTTCTCCTTCACATCCCTAAC
NbGAPDH/qPCR/F	GCAGTGAACGACCCATTTATCTC	qRT-PCR of GAPDH
NbGAPDH/qPCR/R	AACCTTCTTGGCACCACCCT
LOC107774406-F	AGCAACTACCCACCATGTCCC	Validation of RNA seq data
LOC107774406-R	TTTCCATGAGGCTGAGCAATC
LOC107766567-F	TTTGAAAAATGGATGGGTTCCTTGCT
LOC107766567-R	CTGTGGGTATGCCTTCTTCGCCTCTT
LOC107798594-F	GTCAAGATAATGGCTACCTCAGTGTC
LOC107798594-R	CCATCTGTCACTATCGGTCTGTTTCT
LOC107832742-F	TTAGTCATACAAAAGTCCGAGGG
LOC107832742-R	CAAAACGAATGGTAAAAGGGC
LOC107783614-F	AAAATGAAATCCACACAATACCTCTC
LOC107783614-R	GGTTGCGAGGAAGTAGCCG
LOC107789681-F	GTTAGGAATGGGAGGTTTGTTG
LOC107789681-R	TAAACCTTCTCCTTGTCAGCATA
LOC107764337-F	TTCATCTCAGGCTTTACGTCCAT
LOC107764337-R	ACTCCAGTCCCTCTTGATCCATA
LOC107819807-F	AAAGGTACAGAGAAGCAGCAGAA
LOC107819807-R	GAGCATACAATGTGGAGAAATCG
LOC107773366-F	ACTGGAGAAGAGAGATTTGTATGACG
LOC107773366-R	ACCAAAACCTTCCAACCACCT
LOC107793668-F	TGACTGGTTCACAGGAGAGGAT
LOC107793668-R	ACAAAATGACTGCCTTCTGGTA
LOC107767590-F	GAGGAGGAACAAGAAGAGAAGCA
LOC107767590-R	TGAGTGCGAGGAGAGGCTTT
LOC107809610-F	TAGGGATTGTCCTTGTGGCAGT
LOC107809610-R	CCTCTTTTCCAAGCCTTACCAA
LOC107795732-F	CTCGTCTTCTGCCTACAAGTTCTCA
LOC107795732-R	AGGCTTTGGCTTGTGTTGAGTATAA
LOC107771200-F	TTTGTTGTGTGTTTTTCCTGTTCC
LOC107771200-R	CTTTCCTACGGGCAGTATCATCAC
LOC107759078-F	GTGGTAACCTGGGCGTAGGGATG
LOC107759078-R	TGGATCAGGGAGGAGAATATGCG
LOC107793405-F	AGATACAGAGAAGGCGGGGAAGG
LOC107793405-R	AAGACAAGCGAGGGAAAAGGGTG
LOC107818598-F	CCAGCGTGACATTTTTGGTAGCC
LOC107818598-R	TTTCTCCGCCTTGTTCTTCCTCT
LOC107778336-F	AAATCTGCTACTGCTACCGTCAA
LOC107778336-R	CACTACAAAATGCCTTCTCCCC
LOC107791272-F	GAGGTGGATGGCAGTGTGTGGTG
LOC107791272-R	AAGTCAAAAAGGGAAAGGGGGGT
LOC107829693-F	AAGTGGGTGGTCCATTAGTAGGG
LOC107829693-R	GAGCCCGACGACAAAGAACTA
PeVYV/CPpart1/F	TAGTCTCCAATCCACCCTGC	RT-PCR of PeVYV CP
PeVYV/CPpart1/R	TAACCCATCACTCCTCCCAC
PeVYV/CPqpcr/F	AAGCCGAAATAGAGTTGGAGGAAGG	qRT-PCR of PeVYV CP
PeVYV/CPqpcr/R	CGAAGCGTATGTTGACCATTGTGAT
ACO1-det/F	CGGCCTACAACTCCTCAAAG	qRT-PCR of ACC
ACO1-det/R	AGCCAATGACATTCGAGTCC
ACS1-det/F	AATGCGGGACTTTTCTGTTG
ACS1-det/R	CCTCCCTAACGCAATATCCA
Ein2-det/F	TGCTGTTTTGTTTCCACTGC
EIn2-det/R	TGCAAATGCACTCTCTCCAC
NtLOX/F	TGCCCTCAGTTCTTGATGGAGT	qRT-PCR of JA
NtLOX/R	CTTTGCT GCGTTTCCCTTGT
NtAOS/F	GTTCGTCCCAT TACACTCTC
NtAOS/R	AGGATCGGAAAACTCTTG CC
NtAOC/F	CTCCACCAACTCCAAGTCAT
NtAOC/R	CCCCTTTCTTTTCCTCTTCG
ICS1-det/F	TTGTTGTCTTCACCTATGCGTTTAC	qRT-PCR of SA
ICS1-det/R	AGAAAAGGTATGCACTTTAACACCG
NtSGT-1/F	CCATCAATTGAGAAGAAGTTGCAAAAG
NtSGT-1/R	CAGCTTCTTCATTATTTTTCATGGCAC
PAL3/F	CAAAAGATAATGCTAAAACTGTA
PAL3/R	CCCATTTTCCAGCGAGAT
CYP735A1/F	AGGCTACTAATGGAGATAATA	qRT-PCR of Tz
CYP735A1/R	GCATATGTCCATCGATCACCT
CYP735A2/F	GGAATGCACTAAAGGGATG
CYP735A2/R	AAACCTGCTACCAGGAAAG
ABCG21/F	AGGTGGAAGGACGATTGTTAC
ABCG21/R	CTTGTATCAGGAGACACACCATTAG
