# Supplementary material for: A viral movement protein mediates host volatile biosynthesis to co-attract vectors and non-vectors and enhances viral infection
Source: Front Plant Sci. 2025 May 16;16:1551362. doi: 10.3389/fpls.2025.1551362 (PMC12122504; doi:10.3389/fpls.2025.1551362)
Supplement: Supplementary file 1 [file DataSheet1.zip › Data Sheet 2 (1)/Table S4.xlsx]

## Sheet: Sheet1
gene_id	BaseMean	lfcSE	stat	FoldChange	log2FoldChange	p-value	q-value	Regulation	Expression_Wt1	Expression_Wt2	Expression_Wt3	Expression_P4_NN_1	Expression_P4_NN_2	Expression_P4_NN_3	gene_Dbxref	gene_symbol	description	GO_id	GO_term	pathway	pathway_description
LOC107785592	1969.32	0.263031	4.49993	2.27147	1.18362	6.8e-06	6.93e-05	Up	16.0465	22.691	55.5554	54.0198	67.5933	86.6724	GeneID:107785592	bglC	PREDICTED: lysosomal beta glucosidase-like [Nicotiana sylvestris]	GO:0005576,GO:0008422,GO:0102483,GO:0030245,GO:0009251	extracellular region|beta-glucosidase activity|scopolin beta-glucosidase activity|cellulose catabolic process|glucan catabolic process	nta00460,nta00500,nta00940	Cyanoamino acid metabolism|Starch and sucrose metabolism|Phenylpropanoid biosynthesis
LOC107817549	675.628	0.349482	3.09518	2.11654	1.08171	0.00196696	0.0111465	Up	6.37083	6.75504	21.7511	26.7123	19.0102	23.3042	GeneID:107817549	bglC	PREDICTED: beta-glucosidase BoGH3B-like [Nicotiana tabacum]	GO:0005576,GO:0008422,GO:0102483,GO:0030245	extracellular region|beta-glucosidase activity|scopolin beta-glucosidase activity|cellulose catabolic process	nta00460,nta00500,nta00940	Cyanoamino acid metabolism|Starch and sucrose metabolism|Phenylpropanoid biosynthesis
LOC107805162	316.538	0.28385	7.85466	4.68986	2.22955	4.01e-15	1.49e-13	Up	3.42238	3.55507	4.6864	17.4196	22.4912	19.994	GeneID:107805162	PER43	PREDICTED: peroxidase 43-like [Nicotiana sylvestris]	GO:0005576,GO:0009505,GO:0009506,GO:0020037,GO:0046872,GO:0004601,GO:0042744,GO:0006979	extracellular region|plant-type cell wall|plasmodesma|heme binding|metal ion binding|peroxidase activity|hydrogen peroxide catabolic process|response to oxidative stress	nta00940	Phenylpropanoid biosynthesis
LOC107826490	18.088	1.03668	3.48581	12.2411	3.61366	0.000490646	0.00331385	Up	0.499758	0	0.0976111	1.60015	1.75783	1.55997	GeneID:107826490	PER21	PREDICTED: peroxidase 21-like [Nicotiana sylvestris]	GO:0005829,GO:0009505,GO:0009506,GO:0020037,GO:0046872,GO:0004601,GO:0050832,GO:0042744,GO:0006979,GO:0048511	cytosol|plant-type cell wall|plasmodesma|heme binding|metal ion binding|peroxidase activity|defense response to fungus|hydrogen peroxide catabolic process|response to oxidative stress|rhythmic process	nta00940	Phenylpropanoid biosynthesis
LOC107781704	38.704	0.573018	3.21015	3.57879	1.83947	0.00132667	0.00790721	Up	0.970794	0.473346	0.513533	2.50934	3.07625	1.93339	GeneID:107781704	COMT1	PREDICTED: caffeic acid 3-O-methyltransferase-like [Nicotiana tabacum]	GO:0047763,GO:0046983,GO:0009809	caffeate O-methyltransferase activity|protein dimerization activity|lignin biosynthetic process	nta00380,nta00940	Tryptophan metabolism|Phenylpropanoid biosynthesis
LOC107821570	4668.21	0.234618	9.47638	4.66969	2.22333	2.63e-21	1.71e-19	Up	111.098	140.231	183.573	569.09	698.836	975.338	GeneID:107821570	PER42	PREDICTED: peroxidase 42 [Nicotiana tomentosiformis]	GO:0005576,GO:0009505,GO:0009506,GO:0020037,GO:0046872,GO:0004601,GO:0042744,GO:0006979,GO:0048511	extracellular region|plant-type cell wall|plasmodesma|heme binding|metal ion binding|peroxidase activity|hydrogen peroxide catabolic process|response to oxidative stress|rhythmic process	nta00940	Phenylpropanoid biosynthesis
LOC107786050	447.449	0.281477	5.33252	2.83035	1.50098	9.69e-08	1.36e-06	Up	5.02815	8.20697	10.7959	21.4802	21.7979	28.9066	GeneID:107786050	PER43	PREDICTED: peroxidase 43-like [Nicotiana tabacum]	GO:0005576,GO:0009505,GO:0009506,GO:0020037,GO:0046872,GO:0004601,GO:0042744,GO:0006979	extracellular region|plant-type cell wall|plasmodesma|heme binding|metal ion binding|peroxidase activity|hydrogen peroxide catabolic process|response to oxidative stress	nta00940	Phenylpropanoid biosynthesis
LOC107789497	37.2686	0.722654	4.46242	9.34884	3.22479	8.1e-06	8.16e-05	Up	0.110444	0.376958	0.107858	1.49186	1.4699	2.6664	GeneID:107789497	MEE23	PREDICTED: flavin-dependent oxidoreductase FOX2-like [Nicotiana tabacum]	GO:0005618,GO:0005576,GO:0009506,GO:0045551,GO:0050268,GO:0071949,GO:0052747,GO:0009793,GO:0010197	cell wall|extracellular region|plasmodesma|cinnamyl-alcohol dehydrogenase activity|coniferyl-alcohol dehydrogenase activity|FAD binding|sinapyl alcohol dehydrogenase activity|embryo development ending in seed dormancy|polar nucleus fusion	nta00940	Phenylpropanoid biosynthesis
LOC107788452	1717.65	0.366785	14.869	43.8262	5.45372	5.24e-50	2.01e-47	Up	3.17768	3.73552	2.25306	151.397	106.308	192.138	GeneID:107788452		PREDICTED: lignin-forming anionic peroxidase-like [Nicotiana tabacum]	GO:0005576,GO:0020037,GO:0046872,GO:0004601,GO:0042744,GO:0006979	extracellular region|heme binding|metal ion binding|peroxidase activity|hydrogen peroxide catabolic process|response to oxidative stress	nta00940	Phenylpropanoid biosynthesis
LOC107798749	45.0881	0.633899	5.35134	10.4992	3.39221	8.73e-08	1.24e-06	Up	0.119134	0.34853	0.203603	2.23506	1.95362	3.31199	GeneID:107798749	MEE23	PREDICTED: flavin-dependent oxidoreductase FOX2-like [Nicotiana tabacum]	GO:0005618,GO:0005576,GO:0009506,GO:0045551,GO:0050268,GO:0071949,GO:0052747,GO:0009793,GO:0010197	cell wall|extracellular region|plasmodesma|cinnamyl-alcohol dehydrogenase activity|coniferyl-alcohol dehydrogenase activity|FAD binding|sinapyl alcohol dehydrogenase activity|embryo development ending in seed dormancy|polar nucleus fusion	nta00940	Phenylpropanoid biosynthesis
LOC107830217	6.82595	1.74196	3.51094	69.3542	6.11591	0.00044652	0.00305084	Up	0	0	0	0.485813	0.42606	0.655773	GeneID:107830217	BGLU18	PREDICTED: beta-glucosidase 18-like, partial [Nicotiana tabacum]	GO:0008422,GO:0102483,GO:0005975	beta-glucosidase activity|scopolin beta-glucosidase activity|carbohydrate metabolic process	nta00460,nta00500,nta00940	Cyanoamino acid metabolism|Starch and sucrose metabolism|Phenylpropanoid biosynthesis
LOC107812376	42.5969	0.538629	3.57902	3.80465	1.92776	0.000344882	0.00242111	Up	0.728683	0.376196	1.17208	2.95931	2.48562	3.38674	GeneID:107812376	PER46	PREDICTED: peroxidase 46-like [Nicotiana sylvestris]	GO:0005576,GO:0020037,GO:0046872,GO:0004601,GO:0042744,GO:0006979	extracellular region|heme binding|metal ion binding|peroxidase activity|hydrogen peroxide catabolic process|response to oxidative stress	nta00940	Phenylpropanoid biosynthesis
LOC107822260	490.866	0.339247	4.40188	2.81538	1.49333	1.07e-05	0.000105134	Up	6.06771	5.11019	16.8005	27.9414	22.2207	25.0203	GeneID:107822260	SAT	salutaridinol 7-O-acetyltransferase-like [Nicotiana tabacum]			nta00940,nta00941,nta00945	Phenylpropanoid biosynthesis|Flavonoid biosynthesis|Stilbenoid, diarylheptanoid and gingerol biosynthesis
LOC107759116	586.699	0.281781	3.96225	2.16818	1.11649	7.42e-05	0.000609713	Up	6.98692	6.98753	13.4225	24.7236	16.6293	21.7397	GeneID:107759116	bglC	PREDICTED: beta-glucosidase BoGH3B-like [Nicotiana tabacum]	GO:0005576,GO:0008422,GO:0102483,GO:0030245	extracellular region|beta-glucosidase activity|scopolin beta-glucosidase activity|cellulose catabolic process	nta00460,nta00500,nta00940	Cyanoamino acid metabolism|Starch and sucrose metabolism|Phenylpropanoid biosynthesis
LOC107786249	15.5327	0.949485	3.49722	9.99053	3.32056	0.000470126	0.00319182	Up	0.24482	0.0795805	0.0398478	1.5106	0.89215	1.11445	GeneID:107786249	COMT1	PREDICTED: caffeic acid 3-O-methyltransferase-like [Nicotiana tabacum]	GO:0047763,GO:0046983,GO:0009809	caffeate O-methyltransferase activity|protein dimerization activity|lignin biosynthetic process	nta00380,nta00940	Tryptophan metabolism|Phenylpropanoid biosynthesis
LOC107822799	159.123	0.478558	6.12258	7.62116	2.93001	9.21e-10	1.76e-08	Up	0.631498	1.45158	3.34786	15.6161	11.4491	11.704	GeneID:107822799	PER17	PREDICTED: peroxidase 17 [Nicotiana sylvestris]	GO:0005829,GO:0005576,GO:0009505,GO:0005773,GO:0020037,GO:0046872,GO:0004601,GO:0042744,GO:0009809,GO:0006979,GO:0010228	cytosol|extracellular region|plant-type cell wall|vacuole|heme binding|metal ion binding|peroxidase activity|hydrogen peroxide catabolic process|lignin biosynthetic process|response to oxidative stress|vegetative to reproductive phase transition of meristem	nta00940	Phenylpropanoid biosynthesis
LOC107821430	233.281	0.298536	3.54741	2.08353	1.05903	0.000389039	0.00269628	Up	5.06678	5.50337	7.08025	14.5909	13.5102	12.0948	GeneID:107821430	bglC	PREDICTED: beta-glucosidase BoGH3B-like [Nicotiana tabacum]	GO:0005576,GO:0008422,GO:0102483,GO:0030245,GO:0009251	extracellular region|beta-glucosidase activity|scopolin beta-glucosidase activity|cellulose catabolic process|glucan catabolic process	nta00460,nta00500,nta00940	Cyanoamino acid metabolism|Starch and sucrose metabolism|Phenylpropanoid biosynthesis
LOC107794911	65.6887	0.536452	-7.8158	0.0546815	-4.1928	5.46e-15	1.99e-13	Down	3.13366	3.08982	6.29058	0.24387	0.231698	0.237747	GeneID:107794911	AHT1	PREDICTED: agmatine coumaroyltransferase-2-like [Nicotiana tabacum]	GO:0050734	hydroxycinnamoyltransferase activity	nta00940,nta00941,nta00945	Phenylpropanoid biosynthesis|Flavonoid biosynthesis|Stilbenoid, diarylheptanoid and gingerol biosynthesis
LOC107765532	32.9106	0.767636	-6.00511	0.0409573	-4.60973	1.91e-09	3.47e-08	Down	1.00566	1.17205	2.29959	0.0736279	0.0466353	0.071779	GeneID:107765532	bglC	PREDICTED: uncharacterized protein LOC104102999 isoform X1 [Nicotiana tomentosiformis]	GO:0005576,GO:0008422,GO:0102483,GO:0030245,GO:0009251	extracellular region|beta-glucosidase activity|scopolin beta-glucosidase activity|cellulose catabolic process|glucan catabolic process	nta00460,nta00500,nta00940	Cyanoamino acid metabolism|Starch and sucrose metabolism|Phenylpropanoid biosynthesis
LOC107804864	116.15	0.373246	-5.64672	0.232031	-2.10761	1.64e-08	2.62e-07	Down	4.6877	4.12377	9.12384	1.3776	1.37117	1.56685	GeneID:107804864	HST	PREDICTED: shikimate O-hydroxycinnamoyltransferase-like [Nicotiana tabacum]	GO:0047172	shikimate O-hydroxycinnamoyltransferase activity	nta00940,nta00941,nta00945	Phenylpropanoid biosynthesis|Flavonoid biosynthesis|Stilbenoid, diarylheptanoid and gingerol biosynthesis
LOC107826939	81.3439	0.397972	-3.536	0.377035	-1.40723	0.000406241	0.00280599	Down	3.13728	3.09301	5.45427	1.37982	1.54037	1.78236	GeneID:107826939	HST	PREDICTED: shikimate O-hydroxycinnamoyltransferase-like isoform X1 [Nicotiana tabacum]	GO:0047172	shikimate O-hydroxycinnamoyltransferase activity	nta00940,nta00941,nta00945	Phenylpropanoid biosynthesis|Flavonoid biosynthesis|Stilbenoid, diarylheptanoid and gingerol biosynthesis
LOC107825099	141.458	1.21278	-7.85956	0.00135084	-9.53193	3.85e-15	1.43e-13	Down	4.70295	9.97698	19.1771	0.0412779	0	0	GeneID:107825099	PER52	peroxidase P7-like precursor [Nicotiana tabacum]	GO:0048046,GO:0005618,GO:0005829,GO:0005794,GO:0020037,GO:0046872,GO:0004601,GO:0042744,GO:0009809,GO:1901430,GO:0006979,GO:0010089	apoplast|cell wall|cytosol|Golgi apparatus|heme binding|metal ion binding|peroxidase activity|hydrogen peroxide catabolic process|lignin biosynthetic process|positive regulation of syringal lignin biosynthetic process|response to oxidative stress|xylem development	nta00940	Phenylpropanoid biosynthesis
LOC107794907	26.5345	0.739012	-4.08682	0.123261	-3.02021	4.37e-05	0.000380293	Down	0.895432	1.29082	3.15567	0.233726	0.0740201	0.417738	GeneID:107794907		PREDICTED: suberization-associated anionic peroxidase-like [Nicotiana tomentosiformis]	GO:0005576,GO:0020037,GO:0046872,GO:0004601,GO:0042744,GO:0006979	extracellular region|heme binding|metal ion binding|peroxidase activity|hydrogen peroxide catabolic process|response to oxidative stress	nta00940	Phenylpropanoid biosynthesis
LOC107796338	23.3216	1.16722	-4.93402	0.0184646	-5.75909	8.06e-07	9.76e-06	Down	0.0857931	2.00791	3.6865	0	0	0.0836872	GeneID:107796338	PER72	PREDICTED: peroxidase 72-like [Nicotiana sylvestris]	GO:0005576,GO:0020037,GO:0046872,GO:0004601,GO:0042744,GO:0009809,GO:0006979	extracellular region|heme binding|metal ion binding|peroxidase activity|hydrogen peroxide catabolic process|lignin biosynthetic process|response to oxidative stress	nta00940	Phenylpropanoid biosynthesis
LOC107761316	11.7233	1.55851	-4.23914	0.0102606	-6.60674	2.24e-05	0.000206094	Down	0.238564	0.465283	2.0968	0	0	0	GeneID:107761316	PER72	PREDICTED: peroxidase 72-like [Nicotiana tomentosiformis]	GO:0005576,GO:0020037,GO:0046872,GO:0004601,GO:0042744,GO:0009809,GO:0006979	extracellular region|heme binding|metal ion binding|peroxidase activity|hydrogen peroxide catabolic process|lignin biosynthetic process|response to oxidative stress	nta00940	Phenylpropanoid biosynthesis
LOC107792316	9.89818	1.6405	-3.721	0.0145352	-6.1043	0.000198436	0.00148555	Down	0.0884339	0.51743	2.02953	0	0	0	GeneID:107792316	PER11	PREDICTED: peroxidase 11-like [Nicotiana tabacum]	GO:0005576,GO:0020037,GO:0046872,GO:0004601,GO:0042744,GO:0006979,GO:0048511	extracellular region|heme binding|metal ion binding|peroxidase activity|hydrogen peroxide catabolic process|response to oxidative stress|rhythmic process	nta00940	Phenylpropanoid biosynthesis
LOC107801372	18.5116	1.46554	-4.86314	0.0071535	-7.12713	1.16e-06	1.37e-05	Down	0.155188	2.11869	1.78076	0	0	0	GeneID:107801372	ACT-2	PREDICTED: agmatine coumaroyltransferase-2-like [Nicotiana tabacum]	GO:0047634	agmatine N4-coumaroyltransferase activity	nta00940,nta00941,nta00945	Phenylpropanoid biosynthesis|Flavonoid biosynthesis|Stilbenoid, diarylheptanoid and gingerol biosynthesis
LOC107777661	178.808	0.907206	-9.18248	0.0031067	-8.3304	4.21e-20	2.48e-18	Down	1.88983	20.231	20.5064	0.0420205	0	0.0819307	GeneID:107777661	GSVIVT00023967001	PREDICTED: peroxidase P7-like [Nicotiana tabacum]	GO:0005576,GO:0020037,GO:0046872,GO:0004601,GO:0042744,GO:0006979	extracellular region|heme binding|metal ion binding|peroxidase activity|hydrogen peroxide catabolic process|response to oxidative stress	nta00940	Phenylpropanoid biosynthesis
LOC107782926	118.097	0.687042	-7.08443	0.0342608	-4.8673	1.4e-12	3.87e-11	Down	1.89088	12.6503	14.3434	0.439995	0.25082	0.171579	GeneID:107782926	PER52	PREDICTED: peroxidase P7-like [Nicotiana tabacum]	GO:0048046,GO:0005618,GO:0005829,GO:0005794,GO:0020037,GO:0046872,GO:0004601,GO:0042744,GO:0009809,GO:1901430,GO:0006979,GO:0010089	apoplast|cell wall|cytosol|Golgi apparatus|heme binding|metal ion binding|peroxidase activity|hydrogen peroxide catabolic process|lignin biosynthetic process|positive regulation of syringal lignin biosynthetic process|response to oxidative stress|xylem development	nta00940	Phenylpropanoid biosynthesis
LOC107785744	42.4184	1.31188	-6.03995	0.0041185	-7.92366	1.54e-09	2.84e-08	Down	2.17988	3.86888	4.3854	0.0436229	0	0	GeneID:107785744	PER52	PREDICTED: peroxidase P7-like [Nicotiana sylvestris]	GO:0048046,GO:0005618,GO:0005829,GO:0005794,GO:0020037,GO:0046872,GO:0004601,GO:0042744,GO:0009809,GO:1901430,GO:0006979,GO:0010089	apoplast|cell wall|cytosol|Golgi apparatus|heme binding|metal ion binding|peroxidase activity|hydrogen peroxide catabolic process|lignin biosynthetic process|positive regulation of syringal lignin biosynthetic process|response to oxidative stress|xylem development	nta00940	Phenylpropanoid biosynthesis
LOC107758994	15.9423	1.05885	-4.21093	0.0454769	-4.45872	2.54e-05	0.000231809	Down	0.655464	1.16558	1.50615	0	0.10996	0.0752206	GeneID:107758994	PER19	PREDICTED: peroxidase 19 [Nicotiana sylvestris]	GO:0005576,GO:0009505,GO:0009506,GO:0020037,GO:0046872,GO:0004601,GO:0042744,GO:0006979	extracellular region|plant-type cell wall|plasmodesma|heme binding|metal ion binding|peroxidase activity|hydrogen peroxide catabolic process|response to oxidative stress	nta00940	Phenylpropanoid biosynthesis
LOC107813617	6.45619	1.76919	-3.50674	0.0135637	-6.20411	0.000453625	0.00309397	Down	0.455101	0.576942	0.622221	0	0	0	GeneID:107813617	PNC1	PREDICTED: cationic peroxidase 1-like [Nicotiana tabacum]	GO:0005576,GO:0020037,GO:0046872,GO:0004601,GO:0042744,GO:0006979	extracellular region|heme binding|metal ion binding|peroxidase activity|hydrogen peroxide catabolic process|response to oxidative stress	nta00940	Phenylpropanoid biosynthesis
LOC107808896	75.1933	0.41126	-3.28073	0.392501	-1.34923	0.0010354	0.00639018	Down	3.268	4.43885	4.02734	1.32353	2.07112	1.70774	GeneID:107808896	PER12	PREDICTED: peroxidase 12-like [Nicotiana sylvestris]	GO:0005618,GO:0005576,GO:0016020,GO:0009505,GO:0009506,GO:0005773,GO:0020037,GO:0046872,GO:0004601,GO:0042744,GO:0006979	cell wall|extracellular region|membrane|plant-type cell wall|plasmodesma|vacuole|heme binding|metal ion binding|peroxidase activity|hydrogen peroxide catabolic process|response to oxidative stress	nta00940	Phenylpropanoid biosynthesis
LOC107770611	125.249	0.414807	-7.01669	0.132994	-2.91057	2.27e-12	6.14e-11	Down	12.6523	11.0332	13.9599	1.339	1.50347	2.90743	GeneID:107770611	CCOAOMT5	caffeoyl-CoA O-methyltransferase 5 [Nicotiana tabacum]	GO:0042409,GO:0046872,GO:0009809	caffeoyl-CoA O-methyltransferase activity|metal ion binding|lignin biosynthetic process	nta00940,nta00941,nta00945	Phenylpropanoid biosynthesis|Flavonoid biosynthesis|Stilbenoid, diarylheptanoid and gingerol biosynthesis
LOC107800961	33.2384	1.33465	-6.4162	0.00264345	-8.56336	1.4e-10	2.99e-09	Down	2.34116	1.63993	2.18973	0	0	0	GeneID:107800961	CYP98A3	PREDICTED: cytochrome P450 98A3-like [Nicotiana tomentosiformis]	GO:0005783,GO:0016021,GO:0043231,GO:0016020,GO:0005739,GO:0005886,GO:0020037,GO:0042802,GO:0005506,GO:0004497,GO:0016709,GO:0046409,GO:0009805,GO:0009813,GO:0009809,GO:0009699	endoplasmic reticulum|integral component of membrane|intracellular membrane-bounded organelle|membrane|mitochondrion|plasma membrane|heme binding|identical protein binding|iron ion binding|monooxygenase activity|oxidoreductase activity,acting on paired donors, with incorporation or reduction of molecular oxygen, NAD(P)H as one donor, and incorporation of one atom of oxygen|p-coumarate 3-hydroxyla…	nta00940,nta00941,nta00945	Phenylpropanoid biosynthesis|Flavonoid biosynthesis|Stilbenoid, diarylheptanoid and gingerol biosynthesis
LOC107793895	268.564	0.721328	-11.6644	0.00293214	-8.41383	1.94e-31	2.46e-29	Down	36.6499	27.4399	31.2014	0.12711	0.120765	0.0619589	GeneID:107793895		PREDICTED: suberization-associated anionic peroxidase-like [Nicotiana tabacum]	GO:0005576,GO:0020037,GO:0046872,GO:0004601,GO:0042744,GO:0006979	extracellular region|heme binding|metal ion binding|peroxidase activity|hydrogen peroxide catabolic process|response to oxidative stress	nta00940	Phenylpropanoid biosynthesis
LOC107761506	10.9155	1.5638	-4.44646	0.00806921	-6.95336	8.73e-06	8.7e-05	Down	0.817852	0.598161	0.665584	0	0	0	GeneID:107761506	ACT-2	PREDICTED: agmatine coumaroyltransferase-2-like [Nicotiana tomentosiformis]	GO:0047634	agmatine N4-coumaroyltransferase activity	nta00940,nta00941,nta00945	Phenylpropanoid biosynthesis|Flavonoid biosynthesis|Stilbenoid, diarylheptanoid and gingerol biosynthesis
LOC107803673	1011.89	0.269505	-5.42093	0.36325	-1.46097	5.93e-08	8.65e-07	Down	43.006	31.3238	42.1086	17.9647	10.4542	19.2375	GeneID:107803673	4CL1	4-coumarate--CoA ligase 1 [Nicotiana tabacum]	GO:0016207,GO:0005524,GO:0009698	4-coumarate-CoA ligase activity|ATP binding|phenylpropanoid metabolic process	nta00130,nta00940	Ubiquinone and other terpenoid-quinone biosynthesis|Phenylpropanoid biosynthesis
LOC107784062	41.3199	0.61529	-3.49449	0.225293	-2.15013	0.000474966	0.00322162	Down	1.91484	1.41382	1.70972	0.328449	0.234042	0.853871	GeneID:107784062	At5g44400	PREDICTED: flavin-dependent oxidoreductase FOX2-like [Nicotiana tomentosiformis]	GO:0005618,GO:0005576,GO:0009506,GO:0071949,GO:0016491	cell wall|extracellular region|plasmodesma|FAD binding|oxidoreductase activity	nta00940	Phenylpropanoid biosynthesis
LOC107831213	100.675	0.427363	-5.76898	0.181061	-2.46545	7.98e-09	1.33e-07	Down	3.26541	2.92439	4.46886	0.822383	0.380109	1.01842	GeneID:107831213	PAL	PREDICTED: phenylalanine ammonia-lyase G4-like [Nicotiana tomentosiformis]	GO:0005737,GO:0045548,GO:0009800,GO:0006559	cytoplasm|phenylalanine ammonia-lyase activity|cinnamic acid biosynthetic process|L-phenylalanine catabolic process	nta00360,nta00940	Phenylalanine metabolism|Phenylpropanoid biosynthesis
LOC107765883	153.02	0.338726	-3.96969	0.393753	-1.34464	7.2e-05	0.000592581	Down	7.01635	6.52637	8.67927	3.24019	2.49698	3.96609	GeneID:107765883	PER63	PREDICTED: peroxidase 63-like [Nicotiana tabacum]	GO:0005576,GO:0020037,GO:0046872,GO:0004601,GO:0042744,GO:0006979	extracellular region|heme binding|metal ion binding|peroxidase activity|hydrogen peroxide catabolic process|response to oxidative stress	nta00940	Phenylpropanoid biosynthesis
LOC107808758	893.666	0.245194	-8.63053	0.23066	-2.11616	6.11e-18	2.95e-16	Down	51.3543	53.313	74.7376	13.2717	13.5632	18.5564	GeneID:107808758	PER12	PREDICTED: peroxidase 12-like [Nicotiana tomentosiformis]	GO:0005618,GO:0005576,GO:0016020,GO:0009505,GO:0009506,GO:0005773,GO:0020037,GO:0046872,GO:0004601,GO:0042744,GO:0006979	cell wall|extracellular region|membrane|plant-type cell wall|plasmodesma|vacuole|heme binding|metal ion binding|peroxidase activity|hydrogen peroxide catabolic process|response to oxidative stress	nta00940	Phenylpropanoid biosynthesis
LOC107832240	91.3004	0.387581	-4.27284	0.317302	-1.65607	1.93e-05	0.000179965	Down	5.56868	5.19636	8.11054	1.87332	1.91672	2.76283	GeneID:107832240	PER47	PREDICTED: peroxidase 47 [Nicotiana tomentosiformis]	GO:0005576,GO:0009505,GO:0009506,GO:0020037,GO:0046872,GO:0004601,GO:0042744,GO:0006979	extracellular region|plant-type cell wall|plasmodesma|heme binding|metal ion binding|peroxidase activity|hydrogen peroxide catabolic process|response to oxidative stress	nta00940	Phenylpropanoid biosynthesis
LOC107797681	161.39	0.333022	-6.08614	0.245395	-2.02682	1.16e-09	2.17e-08	Down	7.33185	5.46931	10.4343	1.81835	1.87652	2.41453	GeneID:107797681	CYP98A2	PREDICTED: cytochrome P450 98A2-like [Nicotiana sylvestris]	GO:0016021,GO:0016020,GO:0020037,GO:0005506,GO:0016709,GO:0009809	integral component of membrane|membrane|heme binding|iron ion binding|oxidoreductase activity,acting on paired donors, with incorporation or reduction of molecular oxygen, NAD(P)H as one donor, and incorporation of one atom of oxygen|lignin biosynthetic process	nta00940,nta00941,nta00945	Phenylpropanoid biosynthesis|Flavonoid biosynthesis|Stilbenoid, diarylheptanoid and gingerol biosynthesis
LOC107787977	81.8972	0.487899	-5.5621	0.152434	-2.71374	2.67e-08	4.1e-07	Down	4.88736	3.54498	7.613	0.646637	0.422374	2.0488	GeneID:107787977	F6H2-2-1	PREDICTED: feruloyl CoA ortho-hydroxylase 2-like [Nicotiana tomentosiformis]			nta00940	Phenylpropanoid biosynthesis
LOC107792922	122.748	0.379745	-4.77945	0.284209	-1.81498	1.76e-06	2.02e-05	Down	7.75105	5.37502	10.0927	1.93889	1.7193	3.7804	GeneID:107792922	CSE	PREDICTED: caffeoylshikimate esterase-like [Nicotiana tabacum]	GO:0005783,GO:0005794,GO:0016020,GO:0005886,GO:0009506,GO:0003846,GO:0090430,GO:0016787,GO:0004622,GO:0009809,GO:0046686,GO:0042542,GO:0006979,GO:0010043	endoplasmic reticulum|Golgi apparatus|membrane|plasma membrane|plasmodesma|2-acylglycerol O-acyltransferase activity|caffeoyl-CoA: alcohol caffeoyl transferase activity|hydrolase activity|lysophospholipase activity|lignin biosynthetic process|response to cadmium ion|response to hydrogen peroxide|response to oxidative stress|response to zinc ion	nta00940	Phenylpropanoid biosynthesis
LOC107824233	477.832	0.272537	-8.1945	0.212671	-2.23331	2.52e-16	1.05e-14	Down	25.3527	16.6983	28.9628	5.41552	5.11513	5.6809	GeneID:107824233	CYP98A2	PREDICTED: cytochrome P450 98A2-like [Nicotiana sylvestris]	GO:0016021,GO:0016020,GO:0020037,GO:0005506,GO:0016709,GO:0009809	integral component of membrane|membrane|heme binding|iron ion binding|oxidoreductase activity,acting on paired donors, with incorporation or reduction of molecular oxygen, NAD(P)H as one donor, and incorporation of one atom of oxygen|lignin biosynthetic process	nta00940,nta00941,nta00945	Phenylpropanoid biosynthesis|Flavonoid biosynthesis|Stilbenoid, diarylheptanoid and gingerol biosynthesis
LOC107826982	2682.42	0.314653	-7.85032	0.180475	-2.47013	4.15e-15	1.54e-13	Down	144.368	101.77	168.264	37.0579	31.801	16.2211	GeneID:107826982	TOGT1	scopoletin glucosyltransferase [Nicotiana tabacum]	GO:0042802,GO:0050275	identical protein binding|scopoletin glucosyltransferase activity	nta00940	Phenylpropanoid biosynthesis
LOC107772220	1634.77	0.29439	-6.48975	0.265997	-1.91052	8.6e-11	1.88e-09	Down	90.5219	58.7838	97.4437	29.7519	27.2391	15.9856	GeneID:107772220	TOGT1	scopoletin glucosyltransferase-like [Nicotiana tabacum]	GO:0042802,GO:0050275	identical protein binding|scopoletin glucosyltransferase activity	nta00940	Phenylpropanoid biosynthesis
LOC107812882	179.041	0.381965	-5.32106	0.244438	-2.03246	1.03e-07	1.44e-06	Down	8.46309	4.95179	9.07785	1.41596	1.63545	3.11268	GeneID:107812882	CYP73A4	PREDICTED: trans-cinnamate 4-monooxygenase-like [Nicotiana sylvestris]	GO:0020037,GO:0005506,GO:0004497,GO:0016705	heme binding|iron ion binding|monooxygenase activity|oxidoreductase activity, acting on paired donors, with incorporation or reduction of molecular oxygen	nta00130,nta00940,nta00941,nta00945	Ubiquinone and other terpenoid-quinone biosynthesis|Phenylpropanoid biosynthesis|Flavonoid biosynthesis|Stilbenoid, diarylheptanoid and gingerol biosynthesis
LOC107763371	7.21591	1.72386	-3.62609	0.0131311	-6.25086	0.000287747	0.00206456	Down	0.789055	0.271576	0.861234	0	0	0	GeneID:107763371	PNC1	PREDICTED: cationic peroxidase 1-like [Nicotiana tabacum]	GO:0005576,GO:0020037,GO:0046872,GO:0004601,GO:0042744,GO:0006979	extracellular region|heme binding|metal ion binding|peroxidase activity|hydrogen peroxide catabolic process|response to oxidative stress	nta00940	Phenylpropanoid biosynthesis
LOC107771987	60.173	0.473154	-3.12875	0.358395	-1.48038	0.00175553	0.0101219	Down	3.66536	0.787016	4.23633	1.14399	0.415575	1.64009	GeneID:107771987	CYP98A2	PREDICTED: cytochrome P450 98A2-like isoform X1 [Nicotiana tabacum]	GO:0016021,GO:0016020,GO:0020037,GO:0005506,GO:0016709,GO:0009809	integral component of membrane|membrane|heme binding|iron ion binding|oxidoreductase activity,acting on paired donors, with incorporation or reduction of molecular oxygen, NAD(P)H as one donor, and incorporation of one atom of oxygen|lignin biosynthetic process	nta00940,nta00941,nta00945	Phenylpropanoid biosynthesis|Flavonoid biosynthesis|Stilbenoid, diarylheptanoid and gingerol biosynthesis
LOC107769758	52.2847	0.593777	-3.9414	0.197468	-2.34031	8.1e-05	0.000660326	Down	1.54449	0.328614	5.78648	0.590057	0.106782	0.547847	GeneID:107769758		PREDICTED: 4-coumarate--CoA ligase 2 [Nicotiana sylvestris]	GO:0016207,GO:0005524,GO:0009698	4-coumarate-CoA ligase activity|ATP binding|phenylpropanoid metabolic process	nta00130,nta00940	Ubiquinone and other terpenoid-quinone biosynthesis|Phenylpropanoid biosynthesis
LOC107816558	148.935	0.335749	-3.89242	0.404195	-1.30688	9.93e-05	0.000796471	Down	4.35047	3.91402	9.10023	2.38713	2.00116	2.87476	GeneID:107816558	BGLU40	PREDICTED: beta-glucosidase 40-like [Nicotiana sylvestris]	GO:0048046,GO:0009507,GO:0008422,GO:0102483,GO:0005975	apoplast|chloroplast|beta-glucosidase activity|scopolin beta-glucosidase activity|carbohydrate metabolic process	nta00460,nta00500,nta00940	Cyanoamino acid metabolism|Starch and sucrose metabolism|Phenylpropanoid biosynthesis
LOC107767390	63.2506	1.28184	-7.15827	0.00172912	-9.17575	8.17e-13	2.33e-11	Down	2.92183	1.94082	11.1242	0	0	0	GeneID:107767390		PREDICTED: suberization-associated anionic peroxidase-like [Nicotiana tabacum]	GO:0005576,GO:0020037,GO:0046872,GO:0004601,GO:0042744,GO:0006979	extracellular region|heme binding|metal ion binding|peroxidase activity|hydrogen peroxide catabolic process|response to oxidative stress	nta00940	Phenylpropanoid biosynthesis
LOC107814252	146.335	0.502349	-9.77395	0.033263	-4.90994	1.46e-22	1.04e-20	Down	6.87225	5.95701	20.7619	0.281483	0.458458	0.313617	GeneID:107814252		PREDICTED: suberization-associated anionic peroxidase-like [Nicotiana tabacum]	GO:0005576,GO:0020037,GO:0046872,GO:0004601,GO:0042744,GO:0006979	extracellular region|heme binding|metal ion binding|peroxidase activity|hydrogen peroxide catabolic process|response to oxidative stress	nta00940	Phenylpropanoid biosynthesis
LOC107784295	136.992	0.4035	-8.77235	0.0859929	-3.53964	1.75e-18	8.9e-17	Down	7.09046	4.62302	19.1227	0.742455	0.666209	1.12593	GeneID:107784295	F6H1-2	PREDICTED: feruloyl CoA ortho-hydroxylase 2-like [Nicotiana tabacum]			nta00940	Phenylpropanoid biosynthesis
LOC107767804	511.276	0.292061	-5.20194	0.348859	-1.51928	1.97e-07	2.65e-06	Down	19.1793	12.9119	35.2411	9.18593	6.62478	8.12771	GeneID:107767804	CYP98A2	PREDICTED: cytochrome P450 98A2-like [Nicotiana tabacum]	GO:0016021,GO:0016020,GO:0020037,GO:0005506,GO:0016709,GO:0009809	integral component of membrane|membrane|heme binding|iron ion binding|oxidoreductase activity,acting on paired donors, with incorporation or reduction of molecular oxygen, NAD(P)H as one donor, and incorporation of one atom of oxygen|lignin biosynthetic process	nta00940,nta00941,nta00945	Phenylpropanoid biosynthesis|Flavonoid biosynthesis|Stilbenoid, diarylheptanoid and gingerol biosynthesis
LOC107791262	916.969	0.277805	-4.51289	0.41937	-1.2537	6.4e-06	6.55e-05	Down	34.625	20.4757	62.5398	17.8624	13.6295	17.9553	GeneID:107791262	CYP73A4	trans-cinnamate 4-monooxygenase-like [Nicotiana tabacum]	GO:0020037,GO:0005506,GO:0004497,GO:0016705	heme binding|iron ion binding|monooxygenase activity|oxidoreductase activity, acting on paired donors, with incorporation or reduction of molecular oxygen	nta00130,nta00940,nta00941,nta00945	Ubiquinone and other terpenoid-quinone biosynthesis|Phenylpropanoid biosynthesis|Flavonoid biosynthesis|Stilbenoid, diarylheptanoid and gingerol biosynthesis
LOC107761204	46.7697	0.498014	-3.3017	0.319903	-1.64429	0.000961008	0.005974	Down	2.70708	2.05821	4.61526	0.872278	0.959595	1.3427	GeneID:107761204	PER47	PREDICTED: peroxidase 47 [Nicotiana sylvestris]	GO:0005576,GO:0009505,GO:0009506,GO:0020037,GO:0046872,GO:0004601,GO:0042744,GO:0006979	extracellular region|plant-type cell wall|plasmodesma|heme binding|metal ion binding|peroxidase activity|hydrogen peroxide catabolic process|response to oxidative stress	nta00940	Phenylpropanoid biosynthesis
LOC107804876	6.04168	1.80773	-3.29723	0.0160587	-5.9605	0.000976432	0.00605498	Down	0.408628	0.199241	0.838024	0	0	0	GeneID:107804876		PREDICTED: suberization-associated anionic peroxidase-like [Nicotiana tabacum]	GO:0005576,GO:0020037,GO:0046872,GO:0004601,GO:0042744,GO:0006979	extracellular region|heme binding|metal ion binding|peroxidase activity|hydrogen peroxide catabolic process|response to oxidative stress	nta00940	Phenylpropanoid biosynthesis
LOC107769293	1464.01	0.308934	-4.44824	0.385763	-1.37421	8.66e-06	8.64e-05	Down	61.3031	26.0875	44.5476	16.5952	15.267	21.3291	GeneID:107769293	TPA1	phenylalanine ammonia-lyase-like [Nicotiana tabacum]	GO:0005737,GO:0045548,GO:0009800,GO:0006559	cytoplasm|phenylalanine ammonia-lyase activity|cinnamic acid biosynthetic process|L-phenylalanine catabolic process	nta00360,nta00940	Phenylalanine metabolism|Phenylpropanoid biosynthesis
LOC107786762	3172.97	0.326052	-4.90228	0.330244	-1.5984	9.47e-07	1.13e-05	Down	161.558	61.3908	77.3523	34.8518	27.6181	37.9078	GeneID:107786762	PALA	PREDICTED: phenylalanine ammonia-lyase [Nicotiana tomentosiformis]	GO:0005737,GO:0045548,GO:0009800,GO:0006559	cytoplasm|phenylalanine ammonia-lyase activity|cinnamic acid biosynthetic process|L-phenylalanine catabolic process	nta00360,nta00940	Phenylalanine metabolism|Phenylpropanoid biosynthesis
LOC107791120	219.666	0.455932	-8.41205	0.0700572	-3.83532	4.03e-17	1.82e-15	Down	32.8031	7.69871	7.75107	1.18278	1.24415	0.617722	GeneID:107791120	CAD6	PREDICTED: probable cinnamyl alcohol dehydrogenase 6 [Nicotiana tabacum]	GO:0045551,GO:0052747,GO:0008270,GO:0009809	cinnamyl-alcohol dehydrogenase activity|sinapyl alcohol dehydrogenase activity|zinc ion binding|lignin biosynthetic process	nta00940	Phenylpropanoid biosynthesis
LOC107798963	202.726	0.465849	-6.67112	0.116005	-3.10774	2.54e-11	5.98e-10	Down	28.8298	6.87504	7.25382	1.51161	1.35637	1.43271	GeneID:107798963	CAD6	PREDICTED: probable cinnamyl alcohol dehydrogenase 6 [Nicotiana sylvestris]	GO:0045551,GO:0052747,GO:0008270,GO:0009809	cinnamyl-alcohol dehydrogenase activity|sinapyl alcohol dehydrogenase activity|zinc ion binding|lignin biosynthetic process	nta00940	Phenylpropanoid biosynthesis
LOC107780491	180.64	0.389811	-4.13057	0.327566	-1.61014	3.62e-05	0.000319594	Down	17.5661	8.525	5.45106	3.86022	3.74558	2.68234	GeneID:107780491	CSE	PREDICTED: caffeoylshikimate esterase-like [Nicotiana tomentosiformis]	GO:0005783,GO:0005794,GO:0016020,GO:0005886,GO:0009506,GO:0003846,GO:0090430,GO:0016787,GO:0004622,GO:0009809,GO:0046686,GO:0042542,GO:0006979,GO:0010043	endoplasmic reticulum|Golgi apparatus|membrane|plasma membrane|plasmodesma|2-acylglycerol O-acyltransferase activity|caffeoyl-CoA: alcohol caffeoyl transferase activity|hydrolase activity|lysophospholipase activity|lignin biosynthetic process|response to cadmium ion|response to hydrogen peroxide|response to oxidative stress|response to zinc ion	nta00940	Phenylpropanoid biosynthesis
LOC107789329	155.777	0.497573	-5.13868	0.169944	-2.55687	2.77e-07	3.63e-06	Down	24.2114	10.6935	5.56653	1.73815	2.68352	1.95927	GeneID:107789329	CCOAOMT2	PREDICTED: caffeoyl-CoA O-methyltransferase 2 [Nicotiana tomentosiformis]	GO:0042409,GO:0046872,GO:0009809	caffeoyl-CoA O-methyltransferase activity|metal ion binding|lignin biosynthetic process	nta00940,nta00941,nta00945	Phenylpropanoid biosynthesis|Flavonoid biosynthesis|Stilbenoid, diarylheptanoid and gingerol biosynthesis
LOC107789328	321.541	0.4143	-8.69952	0.0822289	-3.60421	3.33e-18	1.66e-16	Down	57.6188	20.3931	12.361	2.53295	3.2959	1.28836	GeneID:107789328	CCOAOMT3	caffeoyl-CoA O-methyltransferase 3 [Nicotiana tabacum]	GO:0042409,GO:0046872,GO:0009809	caffeoyl-CoA O-methyltransferase activity|metal ion binding|lignin biosynthetic process	nta00940,nta00941,nta00945	Phenylpropanoid biosynthesis|Flavonoid biosynthesis|Stilbenoid, diarylheptanoid and gingerol biosynthesis
LOC107785450	82.7067	0.531847	-4.54739	0.187049	-2.41851	5.43e-06	5.63e-05	Down	12.7477	5.4523	3.65832	1.11887	1.48823	1.30893	GeneID:107785450	CCOAOMT1	caffeoyl-CoA O-methyltransferase 1 [Nicotiana tabacum]	GO:0042409,GO:0046872,GO:0009809	caffeoyl-CoA O-methyltransferase activity|metal ion binding|lignin biosynthetic process	nta00940,nta00941,nta00945	Phenylpropanoid biosynthesis|Flavonoid biosynthesis|Stilbenoid, diarylheptanoid and gingerol biosynthesis
LOC107803841	3538.12	0.332354	-8.5574	0.139266	-2.84409	1.15e-17	5.47e-16	Down	414.395	241.82	132.3	36.1011	48.7249	26.7872	GeneID:107803841	poxN1	peroxidase N1-like precursor [Nicotiana tabacum]	GO:0005576,GO:0020037,GO:0046872,GO:0004601,GO:0042744,GO:0006979	extracellular region|heme binding|metal ion binding|peroxidase activity|hydrogen peroxide catabolic process|response to oxidative stress	nta00940	Phenylpropanoid biosynthesis
LOC107773042	2697.19	0.358136	-4.91519	0.295185	-1.76031	8.87e-07	1.07e-05	Down	353.11	228.077	107.336	58.0743	102.679	48.5694	GeneID:107773042	poxN1	PREDICTED: peroxidase N1-like [Nicotiana sylvestris]	GO:0005576,GO:0020037,GO:0046872,GO:0004601,GO:0042744,GO:0006979	extracellular region|heme binding|metal ion binding|peroxidase activity|hydrogen peroxide catabolic process|response to oxidative stress	nta00940	Phenylpropanoid biosynthesis
LOC107767921	121.725	0.394935	-8.38582	0.100701	-3.31185	5.04e-17	2.27e-15	Down	10.5955	8.01378	7.00692	1.00173	1.22932	0.651053	GeneID:107767921	CCR1	PREDICTED: cinnamoyl-CoA reductase 2-like [Nicotiana tabacum]	GO:0005829,GO:0016621,GO:0050662,GO:0016491,GO:0016616,GO:0007623,GO:0009809,GO:0009409	cytosol|cinnamoyl-CoA reductase activity|coenzyme binding|oxidoreductase activity|oxidoreductase activity, acting on the CH-OH group of donors, NAD or NADP as acceptor|circadian rhythm|lignin biosynthetic process|response to cold	nta00940	Phenylpropanoid biosynthesis
LOC107796658	687.604	0.292594	-5.83653	0.30614	-1.70774	5.33e-09	9.14e-08	Down	40.2242	32.1981	29.3687	10.0879	12.5486	11.4568	GeneID:107796658	HST	shikimate O-hydroxycinnamoyltransferase [Nicotiana tabacum]	GO:0047172	shikimate O-hydroxycinnamoyltransferase activity	nta00940,nta00941,nta00945	Phenylpropanoid biosynthesis|Flavonoid biosynthesis|Stilbenoid, diarylheptanoid and gingerol biosynthesis
LOC107797097	156.369	0.453544	-6.06196	0.148717	-2.74936	1.34e-09	2.5e-08	Down	16.3816	11.7763	11.4857	1.20832	2.54558	2.91933	GeneID:107797097	CCOAOMT5	PREDICTED: caffeoyl-CoA O-methyltransferase 5 [Nicotiana sylvestris]	GO:0042409,GO:0046872,GO:0009809	caffeoyl-CoA O-methyltransferase activity|metal ion binding|lignin biosynthetic process	nta00940,nta00941,nta00945	Phenylpropanoid biosynthesis|Flavonoid biosynthesis|Stilbenoid, diarylheptanoid and gingerol biosynthesis
LOC107798023	217.107	0.340039	-4.76496	0.325274	-1.62027	1.89e-06	2.16e-05	Down	9.98226	8.65598	7.92954	2.59165	3.62428	3.32145	GeneID:107798023	BGLU40	PREDICTED: beta-glucosidase 40-like [Nicotiana tabacum]	GO:0048046,GO:0009507,GO:0008422,GO:0102483,GO:0005975	apoplast|chloroplast|beta-glucosidase activity|scopolin beta-glucosidase activity|carbohydrate metabolic process	nta00460,nta00500,nta00940	Cyanoamino acid metabolism|Starch and sucrose metabolism|Phenylpropanoid biosynthesis
LOC107810774	171.285	0.402056	-4.81744	0.261181	-1.93688	1.45e-06	1.69e-05	Down	15.0927	11.5015	11.0301	3.00029	2.94555	5.11866	GeneID:107810774	CCOAOMT6	PREDICTED: caffeoyl-CoA O-methyltransferase 6 [Nicotiana tomentosiformis]	GO:0042409,GO:0046872,GO:0009809	caffeoyl-CoA O-methyltransferase activity|metal ion binding|lignin biosynthetic process	nta00940,nta00941,nta00945	Phenylpropanoid biosynthesis|Flavonoid biosynthesis|Stilbenoid, diarylheptanoid and gingerol biosynthesis
LOC107816453	478.474	0.362749	-16.788	0.0146818	-6.08982	2.99e-63	2.21e-60	Down	49.3545	29.6148	32.81	0.637476	0.646035	0.497175	GeneID:107816453		suberization-associated anionic peroxidase-like precursor [Nicotiana tabacum]	GO:0005576,GO:0020037,GO:0046872,GO:0004601,GO:0042744,GO:0006979	extracellular region|heme binding|metal ion binding|peroxidase activity|hydrogen peroxide catabolic process|response to oxidative stress	nta00940	Phenylpropanoid biosynthesis
LOC107789426	456.922	0.303509	-7.6498	0.20002	-2.32178	2.01e-14	6.92e-13	Down	29.3552	20.9322	23.2168	4.75747	5.66639	5.61266	GeneID:107789426	HST	PREDICTED: shikimate O-hydroxycinnamoyltransferase-like [Nicotiana tabacum]	GO:0047172	shikimate O-hydroxycinnamoyltransferase activity	nta00940,nta00941,nta00945	Phenylpropanoid biosynthesis|Flavonoid biosynthesis|Stilbenoid, diarylheptanoid and gingerol biosynthesis
LOC107761482	504.587	0.372513	-6.63374	0.180347	-2.47115	3.27e-11	7.61e-10	Down	27.015	11.6822	14.3806	3.01325	2.61025	4.47118	GeneID:107761482	TPA1	PREDICTED: phenylalanine ammonia-lyase [Nicotiana tomentosiformis]	GO:0005737,GO:0045548,GO:0009800,GO:0006559	cytoplasm|phenylalanine ammonia-lyase activity|cinnamic acid biosynthetic process|L-phenylalanine catabolic process	nta00360,nta00940	Phenylalanine metabolism|Phenylpropanoid biosynthesis
LOC107785451	87.144	1.75159	-4.72297	0.0032334	-8.27273	2.32e-06	2.62e-05	Down	15.0876	6.55812	6.39628	0	0.166777	0	GeneID:107785451	CCOAOMT4	caffeoyl-CoA O-methyltransferase 4 [Nicotiana tabacum]	GO:0042409,GO:0046872,GO:0009809	caffeoyl-CoA O-methyltransferase activity|metal ion binding|lignin biosynthetic process	nta00940,nta00941,nta00945	Phenylpropanoid biosynthesis|Flavonoid biosynthesis|Stilbenoid, diarylheptanoid and gingerol biosynthesis
LOC107809583	294.29	0.372701	-3.85309	0.369578	-1.43605	0.000116639	0.000922054	Down	19.251	13.6042	11.1435	5.37719	5.00383	7.36057	GeneID:107809583	OMT1	PREDICTED: caffeic acid 3-O-methyltransferase-like [Nicotiana sylvestris]	GO:0047763,GO:0046983,GO:0009809	caffeate O-methyltransferase activity|protein dimerization activity|lignin biosynthetic process	nta00380,nta00940	Tryptophan metabolism|Phenylpropanoid biosynthesis
LOC107788458	6.78898	1.74779	-3.54904	0.0135745	-6.20296	0.000386646	0.00268012	Down	0.832023	0.495835	0.40627	0	0	0	GeneID:107788458	F6H1-3	PREDICTED: feruloyl CoA ortho-hydroxylase 1-like [Nicotiana tabacum]			nta00940	Phenylpropanoid biosynthesis
LOC107826141	295.421	0.472973	-7.80382	0.0774283	-3.69099	6.01e-15	2.17e-13	Down	22.2354	13.556	13.01	0.740536	1.28479	2.35415	GeneID:107826141	AT1	PREDICTED: acetyl-CoA-benzylalcohol acetyltransferase-like [Nicotiana sylvestris]			nta00940,nta00941,nta00945	Phenylpropanoid biosynthesis|Flavonoid biosynthesis|Stilbenoid, diarylheptanoid and gingerol biosynthesis
LOC107795225	855.621	0.279563	-9.22954	0.167214	-2.58023	2.72e-20	1.62e-18	Down	66.1575	44.8592	43.1213	10.3667	8.1301	9.48159	GeneID:107795225	HOMT1	PREDICTED: caffeic acid 3-O-methyltransferase-like [Nicotiana tomentosiformis]	GO:0047763,GO:0046983,GO:0009809	caffeate O-methyltransferase activity|protein dimerization activity|lignin biosynthetic process	nta00380,nta00940	Tryptophan metabolism|Phenylpropanoid biosynthesis
LOC107762727	61.8224	1.25722	-6.72736	0.00284416	-8.45778	1.73e-11	4.15e-10	Down	17.0069	10.9481	10.0955	0.111221	0	0	GeneID:107762727	TAP1	PREDICTED: suberization-associated anionic peroxidase-like [Nicotiana tabacum]	GO:0005576,GO:0020037,GO:0046872,GO:0004601,GO:0042744,GO:0006979	extracellular region|heme binding|metal ion binding|peroxidase activity|hydrogen peroxide catabolic process|response to oxidative stress	nta00940	Phenylpropanoid biosynthesis
LOC107794830	771.237	0.522069	-4.17726	0.220551	-2.18082	2.95e-05	0.000264549	Down	30.6847	94.9449	11.4643	5.69857	9.31822	10.3551	GeneID:107794830	PER21	PREDICTED: peroxidase 21 [Nicotiana sylvestris]	GO:0005829,GO:0009505,GO:0009506,GO:0020037,GO:0046872,GO:0004601,GO:0050832,GO:0042744,GO:0006979,GO:0048511	cytosol|plant-type cell wall|plasmodesma|heme binding|metal ion binding|peroxidase activity|defense response to fungus|hydrogen peroxide catabolic process|response to oxidative stress|rhythmic process	nta00940	Phenylpropanoid biosynthesis
LOC107787181	134.967	0.354435	-5.02828	0.29074	-1.7822	4.95e-07	6.2e-06	Down	6.12543	8.3627	4.52692	2.6835	2.48661	1.13042	GeneID:107787181	GT5	PREDICTED: anthocyanidin 3-O-glucosyltransferase 5-like [Nicotiana tabacum]	GO:0047213,GO:0009718	anthocyanidin 3-O-glucosyltransferase activity|anthocyanin-containing compound biosynthetic process	nta00940	Phenylpropanoid biosynthesis
LOC107811350	133.275	0.476947	-7.76985	0.0766374	-3.70581	7.86e-15	2.82e-13	Down	2.85078	9.53144	5.17033	0.483895	0.387151	0.446915	GeneID:107811350	CYP84A1	PREDICTED: cytochrome P450 84A1-like [Nicotiana tabacum]	GO:0005783,GO:0016021,GO:0016020,GO:0020037,GO:0005506,GO:0004497,GO:0016709,GO:0009809,GO:0009699,GO:0010224	endoplasmic reticulum|integral component of membrane|membrane|heme binding|iron ion binding|monooxygenase activity|oxidoreductase activity,acting on paired donors, with incorporation or reduction of molecular oxygen, NAD(P)H as one donor, and incorporation of one atom of oxygen|lignin biosynthetic process|phenylpropanoid biosynthetic process|response to UV-B	nta00940	Phenylpropanoid biosynthesis
LOC107794019	40.3557	0.645865	-4.73516	0.120051	-3.05828	2.19e-06	2.47e-05	Down	2.40589	4.54868	2.6852	0.589539	0.793495	0.0957893	GeneID:107794019	PER25	PREDICTED: peroxidase 25 [Nicotiana tomentosiformis]	GO:0005576,GO:0020037,GO:0046872,GO:0004601,GO:0042744,GO:0006979	extracellular region|heme binding|metal ion binding|peroxidase activity|hydrogen peroxide catabolic process|response to oxidative stress	nta00940	Phenylpropanoid biosynthesis
LOC107775196	1203.86	0.496169	-8.07848	0.0621417	-4.00829	6.56e-16	2.61e-14	Down	105.808	113.807	23.5192	6.59707	2.88994	5.00649	GeneID:107775196	PER51	PREDICTED: peroxidase 51-like [Nicotiana sylvestris]	GO:0005576,GO:0020037,GO:0046872,GO:0004601,GO:0042744,GO:0006979,GO:0009651	extracellular region|heme binding|metal ion binding|peroxidase activity|hydrogen peroxide catabolic process|response to oxidative stress|response to salt stress	nta00940	Phenylpropanoid biosynthesis
LOC107804632	591.656	0.449536	-4.92714	0.215397	-2.21493	8.34e-07	1.01e-05	Down	49.089	44.3741	13.0044	6.18895	8.2021	7.95505	GeneID:107804632	PER51	PREDICTED: peroxidase 51-like [Nicotiana sylvestris]	GO:0005576,GO:0020037,GO:0046872,GO:0004601,GO:0042744,GO:0006979,GO:0009651	extracellular region|heme binding|metal ion binding|peroxidase activity|hydrogen peroxide catabolic process|response to oxidative stress|response to salt stress	nta00940	Phenylpropanoid biosynthesis
LOC107828946	136.345	0.455713	-9.89507	0.0439099	-4.50931	4.37e-23	3.28e-21	Down	14.9458	12.4396	6.7401	0.76201	0.407237	0.464297	GeneID:107828946	PER12	PREDICTED: peroxidase 12-like [Nicotiana tabacum]	GO:0005618,GO:0005576,GO:0016020,GO:0009505,GO:0009506,GO:0005773,GO:0020037,GO:0046872,GO:0004601,GO:0042744,GO:0006979	cell wall|extracellular region|membrane|plant-type cell wall|plasmodesma|vacuole|heme binding|metal ion binding|peroxidase activity|hydrogen peroxide catabolic process|response to oxidative stress	nta00940	Phenylpropanoid biosynthesis
LOC107792896	30.9373	0.729265	-3.9987	0.132483	-2.91612	6.37e-05	0.000531774	Down	2.09955	2.18392	0.956845	0.140051	0.266121	0.341335	GeneID:107792896	CYP98A2	PREDICTED: cytochrome P450 98A2-like [Nicotiana sylvestris]	GO:0016021,GO:0016020,GO:0020037,GO:0005506,GO:0016709,GO:0009809	integral component of membrane|membrane|heme binding|iron ion binding|oxidoreductase activity,acting on paired donors, with incorporation or reduction of molecular oxygen, NAD(P)H as one donor, and incorporation of one atom of oxygen|lignin biosynthetic process	nta00940,nta00941,nta00945	Phenylpropanoid biosynthesis|Flavonoid biosynthesis|Stilbenoid, diarylheptanoid and gingerol biosynthesis
LOC107808034	208.887	0.40069	-3.84009	0.344199	-1.53868	0.00012299	0.000966924	Down	11.1967	13.4265	9.27305	3.83995	3.30979	5.98192	GeneID:107808034	HOMT1	PREDICTED: caffeic acid 3-O-methyltransferase-like [Nicotiana tabacum]	GO:0047763,GO:0046983,GO:0009809	caffeate O-methyltransferase activity|protein dimerization activity|lignin biosynthetic process	nta00380,nta00940	Tryptophan metabolism|Phenylpropanoid biosynthesis
LOC107815492	106.68	0.48828	-3.69927	0.285927	-1.80628	0.00021622	0.00160384	Down	10.4071	11.0714	8.97551	2.50187	2.18426	5.86689	GeneID:107815492	CCOAOMT6	PREDICTED: caffeoyl-CoA O-methyltransferase 6 [Nicotiana sylvestris]	GO:0042409,GO:0046872,GO:0009809	caffeoyl-CoA O-methyltransferase activity|metal ion binding|lignin biosynthetic process	nta00940,nta00941,nta00945	Phenylpropanoid biosynthesis|Flavonoid biosynthesis|Stilbenoid, diarylheptanoid and gingerol biosynthesis
LOC107759554	694.078	0.291899	-9.74447	0.139236	-2.8444	1.95e-22	1.38e-20	Down	45.3765	50.277	39.4854	6.7426	6.40606	7.50678	GeneID:107759554	PER51	PREDICTED: peroxidase 51-like [Nicotiana tomentosiformis]	GO:0005576,GO:0020037,GO:0046872,GO:0004601,GO:0042744,GO:0006979,GO:0009651	extracellular region|heme binding|metal ion binding|peroxidase activity|hydrogen peroxide catabolic process|response to oxidative stress|response to salt stress	nta00940	Phenylpropanoid biosynthesis
LOC107800782	68.8601	0.498655	-5.86474	0.131718	-2.92448	4.5e-09	7.83e-08	Down	3.362	3.98327	3.28327	0.471582	0.388305	0.704935	GeneID:107800782	CYP84A1	PREDICTED: cytochrome P450 84A1-like [Nicotiana tabacum]	GO:0005783,GO:0016021,GO:0016020,GO:0020037,GO:0005506,GO:0004497,GO:0016709,GO:0009809,GO:0009699,GO:0010224	endoplasmic reticulum|integral component of membrane|membrane|heme binding|iron ion binding|monooxygenase activity|oxidoreductase activity,acting on paired donors, with incorporation or reduction of molecular oxygen, NAD(P)H as one donor, and incorporation of one atom of oxygen|lignin biosynthetic process|phenylpropanoid biosynthetic process|response to UV-B	nta00940	Phenylpropanoid biosynthesis
LOC107827231	21.851	1.37843	-5.07442	0.00784101	-6.99475	3.89e-07	4.97e-06	Down	1.64138	1.9376	1.64513	0	0.0410621	0	GeneID:107827231	PER44	PREDICTED: peroxidase 44-like [Nicotiana tabacum]	GO:0005576,GO:0009505,GO:0009506,GO:0020037,GO:0046872,GO:0004601,GO:0042744,GO:0006979	extracellular region|plant-type cell wall|plasmodesma|heme binding|metal ion binding|peroxidase activity|hydrogen peroxide catabolic process|response to oxidative stress	nta00940	Phenylpropanoid biosynthesis
LOC107791075	61.9025	0.569674	-7.80773	0.0458206	-4.44786	5.82e-15	2.11e-13	Down	4.42104	3.9071	3.00202	0.172797	0.229841	0.168458	GeneID:107791075	AHT1	PREDICTED: agmatine coumaroyltransferase-2-like [Nicotiana tabacum]	GO:0050734	hydroxycinnamoyltransferase activity	nta00940,nta00941,nta00945	Phenylpropanoid biosynthesis|Flavonoid biosynthesis|Stilbenoid, diarylheptanoid and gingerol biosynthesis
LOC107794292	224.873	0.358801	-7.09704	0.171178	-2.54643	1.27e-12	3.55e-11	Down	14.1973	14.8414	9.80165	2.59279	2.08173	2.56328	GeneID:107794292	PER63	PREDICTED: peroxidase 63-like [Nicotiana tomentosiformis]	GO:0005576,GO:0020037,GO:0046872,GO:0004601,GO:0042744,GO:0006979	extracellular region|heme binding|metal ion binding|peroxidase activity|hydrogen peroxide catabolic process|response to oxidative stress	nta00940	Phenylpropanoid biosynthesis
